# Supplementary material for: Constitutive scaffolding of multiple Wnt enhanceosome components by Legless/BCL9
Source: eLife. 2017 Mar 15;6:e20882. doi: 10.7554/eLife.20882 (PMC5352222; doi:10.7554/eLife.20882)
Supplement: Supplementary file 2. — DOI: http://dx.doi.org/10.7554/eLife.20882.022 [file elife-20882-supp2.csv]

N	PROTEIN_ID	ACCESSION_ID	MW	WT	BIRA	WT_WNT	BIRA_WNT
1	B-cell CLL/lymphoma 9 protein OS=Homo sapiens GN=BCL9 PE=1 SV=4	BCL9_HUMAN	149 kDa	428	8	544	23
2	cDNA FLJ56521, highly similar to Homo sapiens transcription termination factor, RNA polymerase I (TTF1), mRNA OS=Homo sapiens PE=2 SV=1	B4DZG2_HUMAN	103 kDa	164	2	179	6
3	AT-rich interactive domain-containing protein 1A OS=Homo sapiens GN=ARID1A PE=1 SV=3	ARI1A_HUMAN	242 kDa	60	1	66	1
4	cDNA FLJ58800, highly similar to Transducin-like enhancer protein 3 OS=Homo sapiens PE=2 SV=1	B4DPT0_HUMAN	82 kDa	46	1	21	1
5	AT rich interactive domain 1B (SWI1-like), isoform CRA_a OS=Homo sapiens GN=ARID1B PE=4 SV=1	G3XAA0_HUMAN	159 kDa	43	0	39	0
6	Nuclear receptor coactivator 2 OS=Homo sapiens GN=NCOA2 PE=1 SV=2	NCOA2_HUMAN	159 kDa	33	0	22	0
7	Transducin-like enhancer protein 1 OS=Homo sapiens GN=TLE1 PE=1 SV=2	TLE1_HUMAN	83 kDa	28	0	12	0
8	Pygopus homolog 2 OS=Homo sapiens GN=PYGO2 PE=1 SV=2	PYGO2_HUMAN	41 kDa	17	1	8	0
9	LIM domain-binding protein 1 OS=Homo sapiens GN=LDB1 PE=1 SV=2	LDB1_HUMAN	47 kDa	17	1	5	0
10	Prohibitin-2 OS=Homo sapiens GN=PHB2 PE=1 SV=1	F5GY37_HUMAN	30 kDa	15	0	6	2
11	Nuclear receptor corepressor 1 OS=Homo sapiens GN=NCOR1 PE=1 SV=2	NCOR1_HUMAN	270 kDa	13	1	10	1
12	Insulin gene enhancer protein ISL-2 OS=Homo sapiens GN=ISL2 PE=1 SV=1	ISL2_HUMAN	40 kDa	10	0	9	0
13	Transcription factor 7-like 2 (Fragment) OS=Homo sapiens GN=TCF7L2 PE=1 SV=5	Q5JRY5_HUMAN	24 kDa	7	0	18	2
14	cDNA FLJ58655, highly similar to Notchless homolog 1 OS=Homo sapiens PE=2 SV=1	B4E074_HUMAN	51 kDa	6	0	4	0
15	Slit homolog 2 protein OS=Homo sapiens GN=SLIT2 PE=1 SV=1	SLIT2_HUMAN	170 kDa	5	0	2	0
16	Desmoglein-1 OS=Homo sapiens GN=DSG1 PE=1 SV=2	DSG1_HUMAN	114 kDa	5	1	1	0
17	Zinc finger protein 609 OS=Homo sapiens GN=ZNF609 PE=1 SV=2	ZN609_HUMAN	151 kDa	5	0	1	0
18	Catenin alpha-1 OS=Homo sapiens GN=CTNNA1 PE=1 SV=1	CTNA1_HUMAN	100 kDa	4	1	18	2
19	Homeobox protein Hox-D13 OS=Homo sapiens GN=HOXD13 PE=1 SV=3	HXD13_HUMAN	36 kDa	4	0	12	0
20	Nuclear receptor coactivator 6 OS=Homo sapiens GN=NCOA6 PE=1 SV=3	NCOA6_HUMAN	219 kDa	4	0	10	1
21	Lipopolysaccharide-responsive and beige-like anchor protein OS=Homo sapiens GN=LRBA PE=1 SV=4	LRBA_HUMAN	319 kDa	4	0	5	1
22	Myotubularin-related protein 1 OS=Homo sapiens GN=MTMR1 PE=1 SV=1	F8WA39_HUMAN	76 kDa	4	0	5	1
23	Protein FAM208A OS=Homo sapiens GN=FAM208A PE=1 SV=3	F208A_HUMAN	189 kDa	4	0	3	0
24	Gasdermin-A OS=Homo sapiens GN=GSDMA PE=1 SV=4	GSDMA_HUMAN	49 kDa	4	0	2	0
25	Fidgetin OS=Homo sapiens GN=FIGN PE=1 SV=2	FIGN_HUMAN	82 kDa	4	0	1	0
26	LMX1B protein (Fragment) OS=Homo sapiens GN=LMX1B PE=2 SV=1	Q6ISE0_HUMAN	42 kDa	4	0	1	0
27	cDNA FLJ77005, highly similar to Homo sapiens nuclear receptor coactivator 3 (NCOA3), transcript variant 1, mRNA OS=Homo sapiens PE=2 SV=1	A8K0W8_HUMAN	155 kDa	3	0	11	0
28	Protein transport protein Sec16A OS=Homo sapiens GN=SEC16A PE=1 SV=1	F1T0I1_HUMAN	249 kDa	3	0	7	0
29	Homeobox protein Hox-C11 OS=Homo sapiens GN=HOXC11 PE=2 SV=1	HXC11_HUMAN	34 kDa	3	0	6	0
30	RNA-binding protein 14 OS=Homo sapiens GN=RBM14 PE=1 SV=2	RBM14_HUMAN	69 kDa	3	0	5	0
31	RNA-binding protein 4 OS=Homo sapiens GN=RBM4 PE=1 SV=1	RBM4_HUMAN	40 kDa	3	0	3	1
32	Genetic suppressor element 1 OS=Homo sapiens GN=GSE1 PE=1 SV=3	GSE1_HUMAN	136 kDa	2	0	7	0
33	TRAFIP20 OS=Homo sapiens GN=TRAFIP20 PE=2 SV=1	D4YW75_HUMAN	97 kDa	2	0	3	0
34	RNA-binding protein 20 OS=Homo sapiens GN=RBM20 PE=1 SV=3	RBM20_HUMAN	134 kDa	2	0	1	0
35	Ubiquitin carboxyl-terminal hydrolase 28 OS=Homo sapiens GN=USP28 PE=1 SV=1	UBP28_HUMAN	122 kDa	2	0	1	0
36	Nuclear receptor corepressor 2 OS=Homo sapiens GN=NCOR2 PE=1 SV=2	C9J0Q5_HUMAN	273 kDa	1	0	3	0
37	Forkhead box protein D2 OS=Homo sapiens GN=FOXD2 PE=2 SV=2	FOXD2_HUMAN	49 kDa	1	0	2	0
38	TATA-binding protein-associated factor 172 OS=Homo sapiens GN=BTAF1 PE=1 SV=2	BTAF1_HUMAN	207 kDa	1	0	2	0
39	PMS1 protein homolog 1 OS=Homo sapiens GN=PMS1 PE=1 SV=1	PMS1_HUMAN	106 kDa	1	0	2	0
40	CDKN2A-interacting protein OS=Homo sapiens GN=CDKN2AIP PE=1 SV=3	CARF_HUMAN	61 kDa	1	0	1	0
41	cDNA FLJ58787, highly similar to Cleavage stimulation factor 64 kDa subunit OS=Homo sapiens PE=2 SV=1	B4DUD5_HUMAN	59 kDa	1	0	1	0
42	Adenomatous polyposis coli protein OS=Homo sapiens GN=APC PE=1 SV=2	APC_HUMAN	312 kDa	0	0	29	0
43	Catenin beta-1 OS=Homo sapiens GN=CTNNB1 PE=1 SV=1	B4DGU4_HUMAN	85 kDa	0	0	18	2
44	Transcription factor 7-like 1 OS=Homo sapiens GN=TCF7L1 PE=2 SV=1	TF7L1_HUMAN	63 kDa	0	0	14	0
45	Pygopus homolog 1 OS=Homo sapiens GN=PYGO1 PE=2 SV=1	A7Y2D6_HUMAN	45 kDa	0	0	3	0
46	Single-stranded DNA-binding protein 3 OS=Homo sapiens GN=SSBP3 PE=1 SV=1	SSBP3_HUMAN	40 kDa	0	0	1	0
